# Supplementary material for: A Comprehensive Review of the Effects of Glycemic Carbohydrates on the Neurocognitive Functions Based on Gut Microenvironment Regulation and Glycemic Fluctuation Control
Source: Nutrients. 2023 Dec 12;15(24):5080. doi: 10.3390/nu15245080 (PMC10745758; doi:10.3390/nu15245080)
Supplement: Supplementary file 1 [file nutrients-15-05080-s001.zip]

Archive with 1 entries (1 files):
- nutrients-2748287-supplementary.pdf
